# Supplementary material for: Sleep patterns and risks of incident cardiovascular disease and mortality among people with type 2 diabetes: a prospective study of the UK Biobank
Source: Diabetol Metab Syndr. 2024 Jan 11;16:15. doi: 10.1186/s13098-024-01261-8 (PMC10782582; doi:10.1186/s13098-024-01261-8)
Supplement: Supplementary file 2 — Additional file 2: Table S18. Genome-wide association signals for Chronotype in participants of European ancestry from UK Biobank (n = 452,633). Table S19. Genome-wide association signals for sleep Duration in participants of European ancestry from UK Biobank (n = 452,633). Table S20. Genome-wide association signals for Insomnia in participants of European ancestry from UK Biobank (n = 452,633). Table S21. Genome-wide association signals for Daytime Napping in participants of European ancestry from UK Biobank (n = 452,633). Table S22. Genome-wide association signals for Snoring in participants of European ancestry from UK Biobank (n = 452,633). [file 13098_2024_1261_MOESM2_ESM.xlsx]

## Sheet: Table S18
Table S18. Genome-wide association signals for Chronotype in participants of European ancestry from UK Biobank (n =452,633)
CHR	BP	SNP	A1	A2	N	SE	P	OR
1	4850823	rs909757	T	C	449734	0.00278157	4.6e-07	1.01376
1	7884525	rs61773390	T	G	449734	0.00337553	1.2e-23	1.03467
1	14507831	rs12065331	T	C	449734	0.002934	6.7e-08	0.984204
1	15966713	rs17448682	T	C	449734	0.00318247	2.2e-12	1.0224
1	20006887	rs10917513	T	C	449734	0.00282417	6.7e-10	0.982257
1	21201325	rs10916892	T	C	449734	0.00278123	6.1e-13	0.980202
1	24321935	rs2506089	T	G	449734	0.00270899	6.4e-05	1.01057
1	62579891	rs12140153	T	G	449734	0.00468803	1.6e-13	0.966561
1	66851147	rs11208844	A	G	449734	0.00389365	1.3e-06	0.981076
1	77705365	rs12040629	A	G	449734	0.00364815	6.7e-27	1.03993
1	79963816	rs11588913	A	G	449734	0.00273856	1.5e-08	0.984666
1	81672013	rs5016898	T	C	449734	0.00272868	5.8e-06	0.987822
1	91191582	rs72720396	A	G	449734	0.00318521	8.4e-18	0.973239
1	93469865	rs481214	A	T	449734	0.00274208	8.7e-07	1.01331
1	96959104	rs11165655	A	G	449734	0.00268854	4.1e-09	0.984406
1	110086451	rs17575798	A	G	449734	0.00339377	4.2e-11	0.977697
1	113188419	rs6690292	T	C	449734	0.00301214	4.5e-06	0.986637
1	115061584	rs11102807	A	G	449734	0.00270365	2.1e-07	0.987019
1	150467753	rs9436119	A	G	449734	0.00273835	4e-18	1.02377
1	153756083	rs6665637	A	G	449734	0.00304959	6.2e-07	0.984915
1	174215858	rs115073088	A	G	449734	0.00893134	3.1e-09	0.948873
1	179338327	rs975025	T	C	449734	0.00502525	1.3e-10	0.968404
1	182569626	rs1144566	T	C	449734	0.00783578	5.8e-47	1.12004
1	190095126	rs146820337	D	I	-	-	-	-
1	193276975	rs1221502	A	C	449734	0.00305065	8.3e-07	1.01511
1	195454557	rs4657983	A	G	449734	0.00282135	1.5e-06	0.986537
1	241137033	rs6429233	A	G	449734	0.00270164	2.1e-06	1.013
2	4651923	rs13011556	C	G	449734	0.00316075	1.1e-12	0.977514
2	12822995	rs62124718	A	G	449734	0.00436084	1.2e-07	0.977497
2	24180078	rs72796401	A	T	449734	0.00343008	5.9e-11	1.0222
2	25122324	rs6718511	A	G	449734	0.00269385	1.5e-05	1.01203
2	32563426	rs11678584	A	T	449734	0.00389371	2.8e-05	0.983105
2	36700580	rs848552	C	G	449734	0.00268579	7e-09	0.984795
2	41385367	rs7602499	T	C	449734	0.00283306	3.2e-05	1.01199
2	44271496	rs75120545	T	C	449734	0.00828587	1.1e-13	1.06332
2	46863872	rs6544906	A	C	449734	0.00270644	1.1e-05	1.01199
2	48252311	rs17396357	T	C	449734	0.00277137	0.00061	1.00936
2	50532840	rs12470914	A	T	449734	0.00443933	2.2e-09	1.02646
2	53736362	rs4672458	T	C	449734	0.00268601	1.1e-09	0.983861
2	54275162	rs13414393	T	C	449734	0.002697	8.1e-07	0.98671
2	59429807	rs10175975	T	C	449734	0.00351376	1.8e-10	1.02311
2	60477461	rs359248	T	G	449734	0.00270985	1.5e-09	0.983978
2	61680993	rs812925	C	G	449734	0.00280786	6.9e-13	0.979646
2	66750564	rs113851554	T	G	449734	0.00598996	1e-09	0.964896
2	70488470	rs2706762	T	C	449734	0.00375432	4e-09	0.978317
2	75445544	rs12464387	A	G	449734	0.0026961	4.7e-07	0.986424
2	76361783	rs6727752	A	G	449734	0.00277464	1.4e-08	1.01582
2	77217310	rs10520176	T	C	449734	0.00268932	1.4e-17	1.02342
2	88901732	rs11681299	T	C	449734	0.00296094	0.00027	1.01117
2	101591710	rs34509802	A	G	449734	0.00349675	5.3e-06	1.01548
2	125438641	rs76064513	T	C	449734	0.00405038	0.00015	1.01548
2	136490731	rs77248969	A	G	449734	0.00470922	1.8e-06	0.978424
2	144232491	rs28380327	A	T	449734	0.00277698	2.9e-13	1.02072
2	149551658	rs2166559	T	C	449734	0.00387088	9.1e-09	0.978403
2	161916409	rs747003	T	C	449734	0.00275473	2.7e-07	1.0147
2	174037347	rs13004345	T	C	449734	0.00281783	2e-06	0.986848
2	175241482	rs6433478	T	C	449734	0.00271259	5.3e-06	0.988066
2	186203743	rs4666682	A	G	449734	0.00351886	1e-06	0.982841
2	191578172	rs11677484	T	G	449734	0.00309256	1.7e-09	1.01873
2	198950240	rs1064213	A	G	449734	0.00268602	1.3e-12	1.01933
2	206956138	rs184033703	A	G	449734	0.00576165	8.1e-11	1.03852
2	239311505	rs80271258	T	C	449734	0.00476547	2.6e-30	0.946564
2	240267305	rs62182135	A	C	449734	0.00284795	3.7e-10	0.982216
3	2521322	rs35346733	A	G	449734	0.00341396	4.5e-07	0.982569
3	7189617	rs111261826	A	C	449734	0.00287969	4.8e-07	0.985757
3	8817423	rs149611468	T	C	449734	0.0125983	8.5e-10	1.08073
3	14383632	rs6794796	A	G	449734	0.00296536	5.3e-09	1.01737
3	18246870	rs9817910	A	G	449734	0.00270846	3.1e-10	0.983107
3	23224684	rs73050286	T	C	449734	0.00326167	2.6e-08	1.01797
3	24924421	rs2362775	T	C	449734	0.0027019	2.8e-11	0.982143
3	36859494	rs114848860	A	T	449734	0.00872612	3.6e-10	0.945933
3	46986452	rs78580841	T	C	449734	0.0053556	3.7e-09	1.03142
3	50003323	rs12636669	T	C	449734	0.00497499	5.8e-12	1.03494
3	70594975	rs17007397	C	G	449734	0.00272422	7.2e-05	1.01091
3	71575177	rs7626335	A	C	449734	0.0028667	3e-05	0.9886
3	77205438	rs7429614	T	G	449734	0.00272259	9.2e-10	1.01655
3	82591379	rs112201801	T	C	-	-	-	-
3	83804561	rs12631477	T	C	449734	0.00336338	7.9e-07	1.01703
3	85591467	rs1449403	A	G	449734	0.00406748	6.1e-07	1.01986
3	104778430	rs34967119	A	G	449734	0.00268499	3.8e-06	1.0128
3	110271943	rs1398346	T	C	449734	0.00402359	1.5e-05	1.01769
3	113891549	rs1800828	C	G	449734	0.00308462	1.7e-08	1.01778
3	116103275	rs72950188	T	C	449734	0.00508928	2e-06	1.02438
3	123149816	rs72966564	T	C	449734	0.00312692	2.5e-08	0.982714
3	132971327	rs13065394	T	G	449734	0.00296404	3e-09	0.982648
3	138132393	rs4550782	T	G	449734	0.00285144	2.2e-08	1.01592
3	150788032	rs7649164	T	G	449734	0.00277539	2.3e-06	1.01353
3	152646244	rs6440833	A	G	449734	0.00270216	1e-05	1.0121
3	157721819	rs111867612	A	C	449734	0.00442418	1.9e-06	0.979549
3	160891727	rs1599374	A	G	449734	0.00270337	1.5e-08	1.0155
3	172364093	rs3850174	A	T	449734	0.00309938	6.8e-10	0.980741
3	176096919	rs301218	A	G	449734	0.00274639	1e-05	0.987876
3	182096311	rs9836621	T	C	449734	0.00269338	4.8e-06	0.987377
3	185990392	rs1468945	A	G	449734	0.00326992	4.2e-12	0.977667
4	1349602	rs3796618	A	T	449734	0.00269667	5.5e-07	0.98682
4	2697300	rs4690085	A	G	449734	0.00269058	3.9e-08	0.985369
4	18260776	rs4698678	C	G	449734	0.00298441	2.7e-06	1.01414
4	27495379	rs1502249	A	G	449734	0.0026996	4.8e-06	1.01227
4	66520667	rs6838677	A	C	449734	0.00285778	2.8e-06	0.986723
4	67096904	rs4860734	A	G	449734	0.00301611	6.8e-06	1.01378
4	80206272	rs6816922	A	C	449734	0.00269893	1.2e-05	0.98851
4	83279041	rs6846730	T	C	449734	0.00317897	5.6e-12	0.978239
4	102094764	rs2850979	T	C	449734	0.00315303	7.9e-08	0.983471
4	105317995	rs10610420	D	I	-	-	-	-
4	114439894	rs7700110	A	G	449734	0.00306615	1.3e-05	1.01345
4	130903511	rs17455138	T	C	449734	0.00319267	3.5e-05	1.01311
4	132512118	rs9991917	A	T	-	-	-	-
4	137053959	rs4241964	T	G	449734	0.00270449	1.1e-14	0.979478
4	139939653	rs938836	A	G	449734	0.00269582	2.5e-06	0.98704
4	147296930	rs72729847	T	C	449734	0.00338436	1.7e-06	0.984268
4	163704083	rs9997394	A	G	449734	0.00296075	8.3e-06	0.986453
5	35220404	rs10058356	T	C	449734	0.00293612	6.8e-09	0.983162
5	59027048	rs67169439	D	I	-	-	-	-
5	63861475	rs7701529	A	T	449734	0.00317247	3.6e-09	0.981332
5	76581258	rs7721608	T	G	449734	0.00269597	4.2e-05	1.01144
5	86630284	rs66507804	T	C	449734	0.00332753	9.3e-07	0.983524
5	87701223	rs4269995	T	C	449734	0.00309061	5.9e-12	0.978954
5	103964585	rs77960	A	G	449734	0.00286325	4.2e-11	1.01893
5	106657015	rs1559253	A	G	449734	0.00282129	0.00077	1.00976
5	115939896	rs17140201	A	G	449734	0.00362764	1.2e-07	0.980799
5	122990902	rs13172141	A	T	449734	0.00271044	8.2e-06	1.01224
5	152204741	rs67988891	C	G	449734	0.00288939	3.7e-15	0.977028
5	163330708	rs2901796	A	G	449734	0.00275148	7e-07	1.01359
5	166408788	rs42210	C	G	449734	0.0029834	3e-06	0.986394
5	173539588	rs12518401	A	G	449734	0.00284697	7e-06	0.987546
5	175339984	rs7735794	A	G	449734	0.00340433	4.7e-09	1.02032
5	176877624	rs465670	T	C	449734	0.00269725	6.3e-08	1.01462
6	11574374	rs9394154	C	G	449734	0.00271526	1.3e-08	0.984617
6	12155114	rs34125199	D	I	-	-	-	-
6	13183998	rs9381812	A	G	449734	0.00294635	4.6e-15	0.97721
6	14878060	rs1811899	T	C	449734	0.00331758	4e-05	0.986259
6	19102247	rs9465253	T	C	449734	0.00300229	1.4e-06	1.0145
6	26319588	rs766406	T	G	449734	0.00278612	7.1e-05	0.988588
6	31856070	rs486416	A	G	449734	0.00277852	2.3e-08	0.98469
6	37630133	rs13203140	T	C	449734	0.00279966	1.1e-05	0.987255
6	38440970	rs3923809	A	G	449734	0.00292127	0.00011	0.988636
6	41517457	rs12206814	C	G	449734	0.00273257	2.8e-08	1.01529
6	43355851	rs2396004	A	G	449734	0.00270757	4.3e-06	1.01255
6	50938247	rs3857599	A	C	449734	0.00363894	1.4e-09	1.02209
6	55142337	rs2653349	A	G	449734	0.00327448	5.2e-32	1.03948
6	57767576	rs9476310	T	C	449734	0.00269436	7.5e-08	1.01476
6	62589167	rs1931814	A	G	449734	0.00268976	1.6e-08	1.01551
6	72479263	rs2881955	T	C	449734	0.00300229	4.3e-08	1.01625
6	98705295	rs12195792	A	T	449734	0.00303318	6.7e-07	1.01501
6	99592404	rs11154718	T	C	449734	0.00272294	5.8e-06	0.987939
6	110244765	rs60616179	A	G	449734	0.00594669	1.1e-10	1.0383
6	115699280	rs4535583	T	C	449734	0.00291927	3.9e-05	1.01228
6	143751625	rs9496623	A	G	449734	0.00316234	2.3e-06	0.984948
6	147936781	rs2050185	A	G	449734	0.00279246	8.9e-08	1.01504
6	153135339	rs9479402	T	C	449734	0.0131937	3.2e-16	0.898579
6	165195547	rs9347926	A	T	449734	0.00269893	7.3e-09	1.01583
6	166263488	rs9348050	T	C	449734	0.00269048	7.5e-10	1.01678
7	14093914	rs4027217	A	C	449734	0.00328423	3e-06	0.985077
7	24085405	rs10237162	T	C	449734	0.00301354	3.5e-09	1.01777
7	32265545	rs10951325	T	C	449734	0.00280238	7.9e-14	1.02081
7	50642701	rs6967481	T	C	449734	0.00269925	6.9e-15	1.02086
7	69936477	rs4236237	A	C	449734	0.00273991	2.8e-06	0.987244
7	71779635	rs2944831	A	G	449734	0.00295094	1.1e-08	1.01739
7	77823771	rs3807651	A	T	449734	0.00269908	1.4e-06	1.01299
7	96468077	rs10254050	C	G	449734	0.00344351	1.2e-12	0.975669
7	102383663	rs4729854	A	T	449734	0.00275036	3.3e-25	0.97169
7	113893884	rs2396719	A	G	449734	0.00312251	6.6e-08	1.01719
7	115673079	rs17302081	T	C	449734	0.00270471	6.9e-09	1.01578
7	121942674	rs6968240	A	C	449734	0.00272987	1.8e-05	1.01188
7	132294312	rs62465218	A	C	449734	0.00377821	4.2e-05	0.984874
7	133585794	rs6958557	T	G	449734	0.00275105	1.7e-06	1.01279
7	148564367	rs113161209	A	G	449734	0.00531193	4.5e-06	1.02485
7	150647969	rs2072413	T	C	449734	0.00303599	3.5e-06	0.98591
8	3654320	rs62479736	T	G	449734	0.00295184	1.2e-07	1.01531
8	4823608	rs35524253	A	G	449734	0.00281259	5.8e-09	1.01599
8	8268313	rs2979139	A	G	449734	0.00269315	7.4e-10	0.98334
8	27164449	rs2322605	A	G	449734	0.00268932	2.5e-06	0.987495
8	31817493	rs71523448	C	G	449734	0.00505523	2e-08	0.972364
8	33729200	rs6993892	T	C	449734	0.00275662	8.4e-14	0.979693
8	35237788	rs6468316	T	C	449734	0.00268825	5.9e-08	0.98529
8	53129069	rs7845620	A	C	449734	0.00363166	5.2e-10	0.977764
8	59800446	rs10109566	A	G	449734	0.00270003	1.5e-06	0.986974
8	65015659	rs34054660	A	G	449734	0.00271775	0.0022	1.00877
8	73459513	rs187028	A	T	449734	0.00289662	3.1e-07	0.984992
8	76653156	rs16939162	A	G	449734	0.00358356	2.2e-12	1.0253
8	91535686	rs6988733	T	C	449734	0.00282228	2e-05	1.01222
8	93283578	rs7006885	A	G	449734	0.00297063	0.00094	1.01007
8	101967139	rs3100052	A	G	449734	0.00276058	6.9e-10	1.01723
8	116658583	rs2737245	T	G	449734	0.00300138	4.5e-13	1.02174
8	136223702	rs1871729	A	G	449734	0.00288364	7.2e-06	0.987527
9	8450638	rs6477309	T	C	449734	0.00286276	8e-10	1.01759
9	24582747	rs2844016	T	C	449734	0.00294187	1.3e-05	1.01326
9	37367094	rs308521	T	C	449734	0.00275427	3.7e-13	1.02017
9	38010085	rs4878734	A	T	449734	0.00268872	3.7e-07	1.01399
9	74245426	rs6560218	T	C	449734	0.00271548	1.3e-06	0.987257
9	76679777	rs62553781	T	C	449734	0.00734656	1.2e-11	0.950849
9	83196097	rs12378543	T	C	449734	0.00276985	6.6e-07	0.986616
9	85318704	rs555784	A	T	449734	0.00276767	1.8e-06	0.987051
9	86429305	rs295268	T	C	449734	0.00307939	4.1e-08	0.983549
9	92219000	rs3138490	A	T	449734	0.00271195	1.9e-07	1.01399
9	109806199	rs10759208	T	C	449734	0.00276525	6e-07	0.986854
9	116767656	rs11788633	C	G	449734	0.00282602	4e-05	1.01174
9	126317324	rs10818834	T	C	449734	0.00304915	1.1e-09	1.01905
9	131943440	rs10988239	T	C	449734	0.00273304	1.6e-11	0.981539
9	139310187	rs12380242	T	C	449734	0.0026864	1.6e-09	0.984328
9	140257189	rs28458909	T	C	449734	0.00407749	2.6e-26	0.957643
10	804315	rs497338	T	C	449734	0.00298801	6.9e-07	1.01504
10	56699338	rs66617308	T	C	449734	0.00286063	2.3e-07	1.01452
10	60567937	rs9416744	A	C	449734	0.00308075	1.3e-09	1.01917
10	61794146	rs11597421	A	G	449734	0.00273785	2.5e-05	0.988124
10	64301941	rs12249410	T	G	449734	0.00438012	6.4e-08	0.976584
10	69623271	rs17712705	A	G	449734	0.00286003	1.4e-05	0.987483
10	70346740	rs2298117	T	C	449734	0.00270147	5.1e-08	0.985027
10	73044413	rs10762434	C	G	449734	0.00323034	0.00011	1.01244
10	93026996	rs2648721	T	G	449734	0.00293525	9.1e-07	0.985456
10	93888810	rs61875203	T	C	449734	0.00300062	1.6e-06	1.01461
10	104943993	rs1163238	A	G	449734	0.00275048	6.1e-07	0.986549
10	119145774	rs7900191	T	C	449734	0.00276251	8e-07	0.986166
10	123553392	rs11200159	A	C	449734	0.00283041	4.7e-07	0.985946
10	125426627	rs3808964	T	G	449734	0.00279601	2.7e-08	1.01583
10	126710791	rs9664044	T	C	449734	0.00318672	1.6e-07	0.983291
10	129304075	rs10830107	A	G	449734	0.00339169	7.2e-06	1.01498
10	131149976	rs76518095	T	C	449734	0.00505367	4.2e-06	1.02406
10	133749294	rs12771973	A	G	449734	0.00309542	1.3e-05	0.98653
11	13314102	rs60521023	D	I	-	-	-	-
11	16618307	rs10832648	A	C	449734	0.00338271	3.2e-09	0.98039
11	27650524	rs10742179	A	G	449734	0.00306465	1.5e-09	1.01847
11	28479535	rs4923541	T	C	449734	0.00268691	4.6e-06	1.0125
11	30405914	rs621421	T	C	449734	0.00277678	7.5e-11	0.982417
11	33759092	rs11032362	A	G	449734	0.00467579	4.8e-17	1.04035
11	43893222	rs7111582	A	G	449734	0.00442599	5.2e-10	0.972628
11	47312892	rs10838687	T	G	449734	0.00329533	3.8e-07	1.01672
11	58373221	rs12808544	A	C	449734	0.00314754	3e-11	0.979461
11	66342691	rs662094	A	G	449734	0.00268945	7.1e-07	1.01367
11	82972097	rs1278402	A	G	449734	0.0030443	0.00028	1.01108
11	92893825	rs1508608	A	G	449734	0.00287547	3.2e-06	1.0134
11	95120372	rs4121878	C	G	449734	0.00268747	4.8e-06	1.01218
11	99152801	rs17577073	A	C	449734	0.0027333	1.3e-06	1.01352
11	113395329	rs2514214	A	G	449734	0.00303738	5.9e-07	1.01542
11	114009255	rs4936290	A	C	449734	0.00282752	4.6e-10	0.98245
11	122093090	rs3867239	A	G	449734	0.00277918	8.7e-07	1.01407
11	122811822	rs74357745	A	G	449734	0.00412156	8.7e-11	1.0269
11	126734319	rs7943634	T	C	449734	0.00291003	1.4e-08	0.98368
12	361996	rs3782860	T	C	449734	0.00270465	7.2e-07	1.0133
12	16286082	rs1799464	A	G	449734	0.00296926	5.6e-06	0.986561
12	17015267	rs12298405	T	C	449734	0.00286448	2.7e-08	0.984271
12	23060363	rs2433634	A	C	449734	0.00298813	3.3e-07	0.984786
12	24089322	rs11611435	T	C	449734	0.00270297	8.6e-09	1.01586
12	34051765	rs13377754	T	C	449734	0.00275916	6.9e-27	1.03018
12	38737310	rs1843888	A	G	449734	0.00270621	3.2e-26	1.02926
12	46294908	rs247929	C	G	449734	0.0026901	6.2e-11	1.01787
12	49413486	rs7975791	T	C	449734	0.00689894	2.9e-07	1.03517
12	52042142	rs4761989	T	C	449734	0.00398363	1e-06	0.981049
12	54702519	rs7299922	A	G	449734	0.00279944	2.5e-09	1.01628
12	57824165	rs487722	T	G	449734	0.00329114	9.6e-08	1.01761
12	63520912	rs10877962	T	C	449734	0.00273885	8.2e-08	1.01465
12	77976559	rs711098	A	C	449734	0.00274587	0.0004	1.00968
12	90452978	rs7959983	T	C	449734	0.00272849	9.5e-13	0.980664
12	106989915	rs7304278	A	G	449734	0.00302264	2.2e-11	0.979949
12	112510404	rs7298532	T	C	449734	0.00298282	2.7e-08	1.01657
12	114343818	rs3955311	T	C	449734	0.00376823	6.9e-06	1.0169
12	121029604	rs80097534	T	G	449734	0.00455453	9.3e-10	0.972289
13	56281271	rs9597241	A	C	449734	0.00345609	7.5e-10	1.02162
13	59576365	rs12871550	A	G	449734	0.00287516	2.6e-08	1.01613
13	66590868	rs9571526	T	G	449734	0.00319269	1.6e-05	0.986672
13	69903058	rs2593487	A	G	449734	0.00284306	2.5e-07	0.985266
13	72919800	rs495593	A	G	449734	0.00308061	3.1e-05	1.01296
13	73649152	rs45597035	A	G	449734	0.00284536	3.4e-06	0.98712
13	77590741	rs9573980	A	G	449734	0.00745314	5.7e-22	1.07542
13	94062095	rs1886205	A	C	449734	0.00316104	4.9e-10	1.01963
13	107700218	rs9558942	T	C	449734	0.00286731	0.00072	0.990178
13	109779906	rs3815983	T	C	449734	0.00282602	1.5e-07	0.985284
13	112226420	rs1163628	A	C	449734	0.0038478	1.5e-06	0.981335
14	42069889	rs61990287	A	C	449734	0.00299613	3e-06	1.01391
14	55373670	rs2878172	A	G	449734	0.00272883	9.4e-05	0.98964
14	57281154	rs962961	T	C	449734	0.00286872	2e-08	0.984219
14	60806976	rs6573308	T	C	449734	0.00277713	2e-05	1.01198
14	62460219	rs7143933	T	G	449734	0.00305185	0.00012	1.01144
14	64769074	rs2978382	T	C	449734	0.00274141	6.1e-07	1.0141
14	74660508	rs4903203	A	G	449734	0.00287892	1.7e-07	1.01461
14	79452019	rs12436039	T	C	449734	0.00422728	0.00084	1.01444
14	85350142	rs4550384	T	G	449734	0.00313024	7.7e-07	1.01585
14	98532540	rs710284	T	C	449734	0.00273187	1.7e-05	1.01198
14	101016824	rs11845599	A	G	449734	0.00281767	5.6e-08	0.984828
15	48009263	rs59986227	C	G	449734	0.00310217	8.3e-09	0.982318
15	53725112	rs12442008	T	C	449734	0.00311391	3e-06	1.0144
15	58969292	rs4775086	A	G	449734	0.00316622	1.6e-05	0.986332
15	96907819	rs12442674	A	C	449734	0.00301088	0.00014	1.01133
15	101147726	rs1873958	A	G	449734	0.0027541	1.3e-07	1.01422
16	728514	rs72773411	A	G	449734	0.003685	2.3e-05	1.0157
16	8195278	rs12445235	C	G	449734	0.00273708	6.8e-06	0.987361
16	8988777	rs2304467	C	G	449734	0.00276055	2.2e-07	0.98599
16	23124193	rs11641239	T	C	449734	0.00296753	1.1e-08	1.0174
16	24518569	rs7203707	A	C	449734	0.00269903	7.6e-10	0.983662
16	49467234	rs4785296	C	G	449734	0.00318655	1.3e-06	1.01529
16	52112312	rs3743794	A	G	449734	0.00276271	3.6e-07	0.986025
16	52684916	rs12927162	A	G	449734	0.00300067	6.8e-22	1.02906
16	53800954	rs1421085	T	C	449734	0.00274075	1.5e-23	0.972814
16	56367969	rs2550298	T	C	449734	0.0027767	3.6e-18	0.976287
16	60628436	rs8044054	T	C	449734	0.00275723	1.5e-12	1.0194
16	68136932	rs72790386	T	G	449734	0.00751134	1.7e-05	1.03169
16	72210865	rs17604349	A	G	449734	0.00351443	1.7e-13	0.974586
17	8064083	rs1061032	T	G	449734	0.00477391	2e-16	1.03953
17	17398278	rs11545787	A	G	449734	0.0031377	4.9e-14	0.976471
17	30603994	rs12950382	A	G	449734	0.0030171	3.8e-05	1.0127
17	31625887	rs4365329	A	T	449734	0.00270572	3.2e-05	0.989228
17	33980566	rs2011528	T	C	449734	0.00359054	5.3e-09	0.979524
17	43047083	rs3760381	A	G	449734	0.00311595	9.3e-07	1.01515
17	44189067	rs7225002	A	G	449734	0.00273339	4.3e-06	0.987282
17	45054564	rs12600452	A	G	449734	0.00332908	9e-06	1.0147
17	46103760	rs12051	A	G	449734	0.0027634	5e-08	0.985533
17	50092201	rs55846845	A	G	449734	0.00269305	2.4e-09	0.984127
17	54173733	rs72829706	A	G	449734	0.00693598	5.1e-09	1.04155
17	55734198	rs8072058	A	T	449734	0.0032573	1.9e-05	0.985908
17	56709058	rs412000	C	G	449734	0.00270849	1.9e-06	0.987106
17	57934654	rs58681483	A	G	449734	0.00503574	0.00037	1.01819
17	61391114	rs72841368	A	T	449734	0.00344327	8.7e-09	0.980435
17	65482109	rs2916148	A	G	449734	0.0027342	3.5e-09	1.01635
18	1816036	rs2580160	A	G	449734	0.00273342	1.7e-08	1.01547
18	5186566	rs62082402	T	G	449734	0.00342345	1.6e-14	1.02595
18	21159630	rs1788784	A	G	449734	0.00283533	0.0017	0.991824
18	22630836	rs1013987	T	C	449734	0.00274466	1.5e-11	0.981899
18	31663654	rs4419127	A	G	449734	0.00285599	1.3e-14	1.02205
18	35762461	rs9950528	A	G	449734	0.0028552	3.1e-06	0.986815
18	38152835	rs12969848	T	C	449734	0.00270301	1.3e-15	1.0221
18	44773382	rs9956387	A	T	449734	0.00269715	5e-07	0.986805
18	53429655	rs4800998	A	T	449734	0.00346394	7.8e-06	1.01563
18	56824041	rs9964420	A	C	449734	0.00293643	8.6e-22	0.971922
18	60240352	rs11152350	A	C	449734	0.00269517	1.3e-09	0.983828
18	64526233	rs34329963	T	C	449734	0.00423824	1.2e-05	0.98197
18	73056278	rs1025601	T	C	449734	0.0028031	1.3e-07	0.985041
19	2695661	rs10402849	T	C	449734	0.00335946	8.9e-09	1.01945
19	5799433	rs36055559	A	G	449734	0.00372199	1.5e-08	0.97913
19	10770305	rs7248205	T	C	449734	0.00275446	3.8e-08	1.01501
19	18449238	rs9636202	A	G	449734	0.00305534	7.5e-10	0.981794
19	31052954	rs73026775	A	G	449734	0.00416989	1.2e-05	0.982132
19	31673388	rs4804951	A	G	449734	0.0028711	1.8e-07	1.01544
19	41353107	rs56113850	T	C	449734	0.00272306	6.3e-06	0.987995
19	42600984	rs58876439	A	G	449734	0.00530315	7e-08	1.0292
19	47003906	rs11670534	T	C	449734	0.00362802	8.5e-09	0.979243
20	16222093	rs6131805	T	G	449734	0.00279935	1.5e-08	1.01576
20	17348608	rs6131942	A	G	449734	0.00273235	9.4e-11	0.982609
20	20077178	rs1474754	A	G	449734	0.00304293	2.6e-05	0.987145
20	21539564	rs6047481	A	T	449734	0.00287782	1.4e-06	1.01406
20	31051699	rs1737893	T	C	449734	0.00278957	3.5e-07	0.985926
20	43538733	rs2072727	T	C	449734	0.00271514	8.5e-10	1.01649
20	44668401	rs57236847	C	G	449734	0.00275467	5.3e-05	1.01138
22	28848278	rs695459	T	C	449734	0.00276149	3.2e-07	0.986021
22	35846168	rs28459838	T	C	449734	0.00319138	1.9e-06	1.01526
22	38851675	rs118047999	C	G	449734	0.00311793	0.00035	1.0109
22	40704052	rs139911	T	C	449734	0.00273231	2.3e-17	0.97688
22	41864190	rs9611597	A	T	449734	0.00369486	1.8e-08	1.02109
22	45728370	rs6007594	A	G	449734	0.00306305	1.6e-07	0.984
X	68751721	rs3747463	T	C	-	-	-	-
X	82704455	rs213462	A	C	-	-	-	-
X	101012848	rs7060620	A	T	-	-	-	-

## Sheet: Table S19
Table S19. Genome-wide association signals for sleep Duration in participants of European ancestry from UK Biobank (n =452,633)
CHR	BP	SNP	A1	A2	N	SE	P	OR
1	31492150	rs4642942	C	G	-	0.00466015	0.00019	1.01746
1	98520219	rs2660302	T	A	-	0.00590619	5e-10	0.964291
2	58047263	rs2717052	C	A	-	0.00474753	0.00043	0.983543
2	66750564	rs113851554	G	T	-	0.0102926	3.1e-18	1.0938
2	113348562	rs62158211	G	T	-	0.00560337	5.9e-17	0.954241
2	114085785	rs7556815	G	A	-	0.00554521	1.5e-18	0.952511
3	70470834	rs17732997	C	G	-	0.00464025	0.00013	1.01811
3	137031237	rs7616632	T	G	-	0.00461117	2.2e-06	1.02203
6	19102286	rs72828540	T	C	-	0.00533381	3e-12	1.03784
6	27034181	rs7764984	A	G	-	0.00490243	0.00028	1.0179
6	38437303	rs9369062	A	C	-	0.00506854	1.1e-06	0.975622
8	41723550	rs13282541	C	T	-	0.00524157	1.8e-06	1.02543
8	105987057	rs2880370	A	T	-	0.00492437	2e-05	1.02122
9	37100525	rs10973207	G	T	-	0.00635902	4.3e-05	0.974532
11	122830251	rs1057703	T	G	-	0.00654659	2.6e-05	0.972965
14	63353479	rs10138240	G	C	-	0.00462033	9.1e-06	1.02057
16	23909538	rs11643715	C	G	-	0.00504692	6.1e-06	0.977361
16	53800629	rs9940646	C	G	-	0.0046501	3.1e-05	1.01949
17	44083402	rs1991556	G	A	-	0.00554536	3.4e-09	1.03335
19	9942123	rs34786000	G	T	-	0.00466916	2.5e-09	0.972511
1	34731984	rs915416	C	G	-	0.00506098	0.012	1.01296
1	57864304	rs269054	T	A	-	0.0046509	0.097	0.992336
1	66476437	rs61796569	C	T	-	0.0052055	0.19	0.993403
1	71703970	rs6681755	G	A	-	0.00576628	0.57	1.00342
1	79182694	rs12731287	G	A	-	0.00542372	0.13	1.00847
2	9185564	rs62120041	T	C	-	0.00929644	0.049	1.01851
2	40382712	rs374153	C	T	-	0.00629132	0.008	1.01688
2	58871658	rs75539574	A	C	-	0.00824837	0.0033	0.976056
2	139195328	rs12611523	A	G	-	0.00461784	0.1	1.00757
2	144496866	rs80071665	G	T	-	0.00717182	0.026	0.98384
2	147612734	rs4128364	T	C	-	0.00487496	0.03	0.989624
2	157049217	rs11883686	A	T	-	0.00487268	0.072	1.00863
2	166942663	rs12463754	C	G	-	0.00517726	0.78	0.998464
2	178565913	rs17400325	T	C	-	0.0114266	0.58	1.00651
2	210377845	rs10173260	T	C	-	0.00470621	0.96	1.00009
2	225475560	rs56337305	T	C	-	0.00474245	0.052	0.990669
3	55879269	rs112230981	A	G	-	0.0107477	0.07	1.01915
3	74961196	rs9810474	C	T	-	0.00546046	0.16	0.992501
3	107564459	rs7644809	T	C	-	0.00466954	0.36	1.00427
3	118195601	rs4688116	G	T	-	0.00469086	0.26	0.994672
3	123283309	rs16834426	G	A	-	0.00521255	0.41	0.995536
3	135838598	rs13088093	T	G	-	0.00488341	0.00072	0.983619
4	18327896	rs2192528	A	G	-	0.00460571	0.031	1.00977
4	44535866	rs7686205	A	G	-	0.00473707	0.16	0.993469
4	82272105	rs41501452	A	G	-	0.00494822	0.3	1.00501
4	92533225	rs35531607	T	C	-	0.00461973	0.1	0.992551
4	102896591	rs13109404	T	G	-	0.00900165	0.2	1.01135
5	1428883	rs365663	A	G	-	0.00463768	0.58	1.00267
5	3126584	rs460692	C	T	-	0.00679048	0.13	1.01031
5	102321905	rs56372231	C	T	-	0.00486835	0.0015	0.984574
5	135615615	rs180769	T	C	-	0.00466531	0.08	1.00816
5	137769576	rs113322698	G	A	-	0.00483801	0.0014	0.984814
5	176751059	rs151014368	G	A	-	0.00572324	0.4	0.995127
6	28584775	rs34556183	A	G	-	0.00512651	0.017	1.01254
6	29764472	rs1633005	C	T	-	0.00568958	0.78	1.00157
6	30799168	rs4587207	A	G	-	0.00656646	0.14	1.00976
6	33464363	rs80193650	A	G	-	0.00622864	0.07	0.988666
6	43160375	rs113113059	T	C	-	0.00557379	0.19	0.99291
6	54937974	rs9382445	T	C	-	0.00475243	0.2	1.0062
6	89798679	rs9451146	T	C	-	0.00549126	0.46	0.995915
6	93157567	rs9362971	C	T	-	0.00484364	0.25	0.994595
6	130640112	rs4897409	G	A	-	0.00497812	0.015	1.01227
7	2106928	rs34731055	C	T	-	0.00594626	0.24	0.993055
7	107197694	rs6979198	T	G	-	0.00562423	0.43	1.00428
7	114126432	rs2079070	C	G	-	0.00519326	0.91	0.999532
7	132568255	rs11982852	C	T	-	0.00536711	0.88	1.0009
8	9149746	rs330088	T	C	-	0.0046195	0.0027	0.986418
8	10190040	rs7832708	C	T	-	0.00460257	0.025	0.98981
8	10716028	rs2292369	A	G	-	0.00470307	0.0055	1.01311
8	11450422	rs2244648	A	G	-	0.0046209	0.0072	0.987757
8	14279446	rs73219758	G	A	-	0.00506808	0.16	1.00717
8	73890425	rs4588900	G	A	-	0.00460393	0.92	1.00036
9	4120648	rs1570203	G	A	-	0.00463895	0.2	0.994169
10	21830580	rs12246842	A	G	-	0.00463326	0.63	1.00237
10	64618340	rs10761674	C	T	-	0.0046022	0.61	1.00229
10	103128332	rs11190970	G	A	-	0.00571632	0.019	1.01355
10	104078044	rs144625846	A	G	-	0.00674667	0.14	1.01018
10	125016501	rs7915425	T	C	-	0.00603728	0.063	1.0114
11	28829882	rs1517572	A	C	-	0.00467395	0.016	0.988735
11	43800474	rs4592416	A	G	-	0.00461117	0.0037	0.986697
11	48162453	rs11602180	C	T	-	0.00618734	0.93	1.00037
11	61581764	rs174560	T	C	-	0.00493715	0.37	0.995626
11	80685181	rs12791153	A	T	-	0.00857504	0.44	0.993843
11	88297740	rs1553132	A	G	-	0.00526352	0.12	0.99187
11	101520886	rs1939455	G	T	-	0.00725467	0.62	0.996676
11	113408518	rs7115226	C	A	-	0.00887209	0.0044	0.975327
11	116576415	rs1263056	A	G	-	0.0046254	0.82	0.999048
11	118358027	rs7951019	T	G	-	0.0131048	0.13	1.01991
12	32851866	rs188906236	G	A	-	0.0239739	0.69	1.01002
12	38764559	rs34354917	C	A	-	0.00507174	0.94	0.999632
12	67645219	rs800165	C	T	-	0.00486908	0.0075	1.01311
12	110007939	rs11614986	A	G	-	0.00596519	0.017	1.0142
12	117951150	rs4767550	A	G	-	0.00469425	0.0092	0.987926
14	26954078	rs6575005	T	C	-	0.00534854	0.17	1.00749
14	29816155	rs10483350	A	G	-	0.00582262	0.48	1.00385
14	60233841	rs61985058	C	T	-	0.00654241	0.27	0.992816
14	65554638	rs55658675	C	T	-	0.0048254	0.061	1.00902
14	78495761	rs11621908	C	T	-	0.00843008	0.029	1.01867
14	93752603	rs61980273	G	A	-	0.0128472	0.12	0.979943
15	48050577	rs13329140	G	A	-	0.00542113	0.58	0.997088
16	6550400	rs3095508	C	A	-	0.00467372	0.0018	1.01486
16	19987636	rs28651105	A	G	-	0.00557987	0.1	0.991087
16	56120461	rs8050478	G	A	-	0.00459448	0.31	1.00474
16	61520904	rs17822558	G	A	-	0.0049354	0.31	1.00505
17	4732467	rs11654671	A	T	-	0.00542115	0.87	1.00079
17	8134275	rs7503199	C	T	-	0.00519192	0.37	0.995443
17	11227352	rs205024	C	T	-	0.00472437	0.079	0.991731
17	21313223	rs2139261	C	G	-	0.00589481	0.039	0.987846
17	45539117	rs9895274	C	T	-	0.0046087	0.33	1.00469
17	50571227	rs9903973	C	T	-	0.00462387	0.24	1.00537
18	53059748	rs12607679	T	C	-	0.00526948	0.73	0.998315
20	43538733	rs2072727	T	C	-	0.00464556	0.67	0.998196

## Sheet: Table S20
Table S20. Genome-wide association signals for insomnia in participants of European ancestry from UK Biobank (n =452,633)
CHR	BP	SNP	A1	A2	N	SE	P	BETA
16	51177517	rs1015438	A	G	-	0.008	2.51e-14	0.078
13	54382035	rs1031654	A	C	-	0.007	3.88e-12	-0.0512933
15	74012409	rs1038093	T	C	-	0.006	2.47e-10	0.0392207
18	50748499	rs10502966	A	G	-	0.006	8.54e-11	-0.0387408
2	198950240	rs1064213	A	G	-	0.006	6.41e-10	-0.036664
11	118396331	rs1064939	A	T	-	0.02	2.16e-10	0.130151
9	14534505	rs10756571	T	C	-	0.006	1.8e-08	0.0363319
9	4292083	rs10758593	A	G	-	0.006	4.9e-09	-0.0356272
9	96361922	rs10761240	A	G	-	0.006	2.12e-12	-0.0429075
1	190900576	rs10800992	T	C	-	0.006	3.84e-12	0.0421012
10	57177470	rs10825503	T	G	-	0.006	1.43e-08	0.0334348
3	49211989	rs10865954	T	C	-	0.006	1.92e-11	0.0421012
11	73455292	rs10898940	A	C	-	0.006	8.09e-09	0.0344014
2	146458738	rs10928256	T	C	-	0.006	1.61e-08	0.0344014
6	94498850	rs10944696	A	G	-	0.007	7.99e-09	-0.0377019
6	33647058	rs10947428	T	C	-	0.007	9.06e-21	-0.0682788
6	37631768	rs10947690	A	G	-	0.007	4.04e-12	-0.0470916
6	41754370	rs10947987	T	C	-	0.006	4.08e-08	-0.0325232
8	114154187	rs10955647	T	G	-	0.006	1.84e-08	0.0334348
10	76825638	rs11001276	A	T	-	0.007	2.52e-08	-0.0377019
22	41496800	rs11090039	A	G	-	0.007	1.82e-09	0.0392207
1	210293333	rs11119409	T	C	-	0.006	1.19e-08	-0.0345914
2	66789341	rs11126082	C	G	-	0.006	8.26e-13	-0.0429075
13	85294881	rs11149313	A	G	-	0.007	2.38e-09	0.0401818
2	66750564	rs113851554	T	G	-	0.014	1.56e-51	0.206201
6	147980909	rs1147852	A	G	-	0.006	9.94e-10	0.0392207
1	57819204	rs11588755	A	G	-	0.006	5.14e-09	-0.0345914
11	47606483	rs11605348	A	G	-	0.006	7.01e-13	-0.0449974
2	159137557	rs116466468	T	C	-	0.007	2.11e-10	0.0440169
17	46035001	rs11650304	C	G	-	0.012	1.23e-08	0.0667236
12	43484487	rs1167132	T	C	-	0.006	8.73e-09	0.0353671
2	77724624	rs11679943	A	G	-	0.006	3.16e-09	0.0372958
4	112822731	rs11722569	T	C	-	0.006	2.91e-08	0.0344014
6	18843810	rs11756035	C	G	-	0.009	1.29e-08	0.0506931
13	54018867	rs117630493	C	G	-	0.018	3.61e-08	-0.100926
1	190060095	rs11803128	A	G	-	0.006	6.85e-11	-0.040822
9	8858043	rs118166957	T	C	-	0.008	1.95e-16	0.0676586
13	60362013	rs11838830	A	G	-	0.013	5.2e-10	-0.080126
1	96961268	rs12030482	A	T	-	0.007	8.16e-09	0.0411419
5	102660400	rs12187443	T	C	-	0.006	1.64e-10	0.0401818
10	21821918	rs12251016	A	T	-	0.006	3.89e-10	-0.0387408
12	84700945	rs12310246	A	G	-	0.007	4.74e-11	0.0449734
18	26315799	rs12454003	C	G	-	0.006	4.94e-09	-0.0345914
5	61514611	rs12520974	T	C	-	0.006	1.69e-09	-0.0356272
7	3824141	rs12540241	A	T	-	0.008	1.58e-09	-0.0460439
18	31313965	rs12605642	T	G	-	0.006	2.13e-09	0.0353671
2	66792109	rs12614369	A	G	-	0.008	7.21e-09	0.0440169
6	30576781	rs1264419	C	G	-	0.006	8.91e-10	0.0363319
7	115082406	rs12666306	A	G	-	0.006	2.24e-12	0.0421012
11	57667222	rs12790660	T	C	-	0.006	4.49e-10	-0.0397809
1	117944435	rs1289939	T	C	-	0.007	6e-09	-0.040822
15	38897857	rs12912299	T	C	-	0.006	4.42e-13	-0.0429075
15	74331659	rs12917449	A	C	-	0.008	2.97e-08	-0.0418642
16	9191790	rs12924275	T	C	-	0.007	1.93e-08	0.0382587
19	5073447	rs12983032	A	G	-	0.006	1.07e-11	-0.0429075
2	68071990	rs12991815	C	G	-	0.006	3.02e-11	0.0401818
2	51824512	rs13010288	T	G	-	0.009	9.26e-12	-0.05975
4	103198082	rs13135092	A	G	-	0.011	2.53e-16	-0.0888312
4	148987430	rs13138995	A	G	-	0.006	1.97e-08	0.0344014
7	109200331	rs1357685	T	C	-	0.006	1.39e-08	0.0334348
3	50070843	rs138014720	A	T	-	0.013	3.46e-08	0.0695261
6	30932223	rs138678612	A	G	-	0.02	1.41e-08	-0.116534
2	66677816	rs1519102	C	G	-	0.006	1.9e-08	-0.036664
5	106849674	rs152555	A	G	-	0.008	4.83e-10	-0.0523465
2	236900633	rs1530938	A	G	-	0.006	8.82e-10	0.0363319
13	111982291	rs1536053	T	C	-	0.006	6.04e-09	-0.0377019
17	46563707	rs1553754	T	G	-	0.006	3.51e-08	-0.0335568
3	71435955	rs1567084	A	G	-	0.006	2.14e-08	0.0334348
3	107955515	rs1580173	A	G	-	0.006	2.28e-08	0.0334348
1	72729142	rs1620977	A	G	-	0.007	2.27e-14	0.0516432
5	87693561	rs16903122	T	C	-	0.007	9.04e-16	0.0554347
4	34720226	rs16990210	T	C	-	0.008	1.97e-08	-0.0460439
4	82288564	rs17005118	A	G	-	0.007	6.13e-10	0.0421012
3	88001713	rs17025198	A	G	-	0.007	2.19e-08	0.0411419
5	92995477	rs17083297	A	C	-	0.008	1.6e-08	-0.0439519
5	50492629	rs17223714	A	G	-	0.007	2.44e-10	0.0459289
7	137075847	rs1731951	A	T	-	0.006	1.36e-08	-0.0345914
23	133134421	rs17324524	T	C	-	0.009	5.01e-10	-0.0576291
5	107112116	rs17367725	T	C	-	0.006	9.29e-09	-0.0356272
7	119674508	rs17520265	A	G	-	0.016	2.87e-08	-0.0910194
8	91650818	rs17643634	T	C	-	0.008	1.34e-13	-0.05975
15	89913632	rs176644	T	G	-	0.006	9.49e-09	0.0353671
2	58893065	rs1861412	A	G	-	0.006	1.67e-10	0.0382587
7	10985188	rs190073	A	G	-	0.006	2.86e-08	-0.0335568
9	120518991	rs1927902	T	C	-	0.007	1.15e-14	0.0525924
1	66358242	rs1937447	C	G	-	0.007	2.08e-08	-0.0387408
7	21687925	rs2030672	C	G	-	0.006	1.1e-08	0.0344014
1	37194103	rs2089358	T	C	-	0.007	2.75e-10	-0.040822
11	17193475	rs214934	A	T	-	0.006	3.16e-09	-0.0377019
3	180785697	rs2216427	C	G	-	0.006	1.6e-08	0.0353671
11	88598444	rs2221119	C	G	-	0.006	2e-09	0.0363319
10	64519299	rs224029	T	C	-	0.006	2.51e-10	-0.0387408
12	6873818	rs2286729	A	G	-	0.011	5.37e-11	0.0695261
3	158522463	rs2364921	T	C	-	0.006	2.13e-08	-0.0335568
6	29355113	rs238869	T	C	-	0.006	3.36e-08	-0.0335568
6	99598756	rs2388840	A	G	-	0.006	1.37e-09	-0.036664
13	96932868	rs2389631	A	C	-	0.006	2.03e-10	-0.0397809
16	56352854	rs2398144	A	C	-	0.006	5.09e-10	0.0382587
5	103947968	rs2431108	T	C	-	0.006	7.83e-17	-0.0534008
17	2294048	rs2447094	A	C	-	0.006	2.5e-08	-0.0335568
13	53784083	rs2491124	T	C	-	0.006	8.81e-16	0.0487902
7	133989882	rs2598293	T	C	-	0.006	2.48e-09	0.0353671
8	116657235	rs2737240	A	G	-	0.007	3.37e-08	0.0363319
9	125621610	rs2792990	C	G	-	0.008	1.15e-10	0.0544882
1	72764289	rs2815757	T	C	-	0.008	2.24e-13	0.0554347
21	46539725	rs2838787	A	G	-	0.006	7.65e-09	-0.0356272
8	103356226	rs28552587	A	G	-	0.006	3.3e-08	0.0334348
12	123856998	rs28582096	A	G	-	0.007	1.74e-13	-0.0544562
8	10170037	rs28611339	T	G	-	0.009	8.46e-11	0.0582689
20	41972028	rs2867690	T	C	-	0.008	3.7e-08	0.0421012
4	106094427	rs2903385	A	G	-	0.006	4.53e-13	0.0430595
6	31475127	rs3131638	A	G	-	0.007	7.88e-10	-0.0439519
6	105400605	rs314281	T	C	-	0.006	6.03e-13	-0.0429075
16	715164	rs3184470	A	G	-	0.006	9.73e-10	-0.0377019
12	57487814	rs324017	A	C	-	0.007	1.61e-09	0.0392207
2	66815719	rs34036083	T	C	-	0.006	2.07e-08	-0.0356272
16	52303107	rs34214423	A	C	-	0.008	3.18e-09	0.0449734
17	26933741	rs34490907	C	G	-	0.009	1.76e-08	0.0535408
2	215382654	rs34967082	A	G	-	0.006	4.34e-09	0.0353671
3	43066558	rs35110063	A	G	-	0.006	8.82e-11	0.0392207
16	77137324	rs35322724	A	C	-	0.006	3.75e-16	0.0487902
5	91607148	rs35539975	A	G	-	0.007	4.49e-09	0.0421012
5	106899684	rs37445	A	G	-	0.006	4.88e-09	-0.0356272
3	50209053	rs3774751	T	G	-	0.006	7.32e-12	-0.040822
16	61647589	rs3902952	T	C	-	0.008	2.55e-10	0.0478373
9	77118987	rs4090240	T	C	-	0.007	8.46e-09	-0.0387408
16	52746089	rs4238755	A	C	-	0.007	2.3e-10	-0.0429075
3	178469932	rs4260410	T	C	-	0.006	4.87e-08	0.0344014
19	45411941	rs429358	T	C	-	0.008	2.13e-08	0.0459289
5	153093998	rs4502882	T	C	-	0.006	7.96e-10	-0.0387408
16	52637892	rs45453598	A	T	-	0.008	4.42e-09	0.0468836
8	73890425	rs4588900	A	G	-	0.006	1.57e-08	0.0334348
11	62697813	rs4592425	T	G	-	0.006	4.31e-10	0.0401818
17	47123423	rs4643373	T	C	-	0.007	1.58e-10	0.0411419
2	160570033	rs4664299	T	C	-	0.007	4.95e-09	-0.040822
4	106055212	rs4699157	T	C	-	0.015	3.98e-08	-0.0812101
15	91426560	rs4702	A	G	-	0.006	6.78e-16	-0.0481404
6	163280204	rs4709655	T	C	-	0.009	3.09e-09	-0.0544562
12	118385788	rs4767645	T	G	-	0.006	6.47e-10	-0.036664
16	29978827	rs4788203	A	G	-	0.006	6.32e-09	-0.0345914
17	2243628	rs4790076	T	C	-	0.008	1.76e-09	0.0478373
3	25154112	rs4858708	A	T	-	0.006	1.23e-08	-0.0335568
3	155432229	rs492858	T	C	-	0.011	3.46e-09	-0.0661398
14	33412996	rs4981170	A	G	-	0.008	7.33e-13	-0.0544562
7	49894349	rs521484	A	G	-	0.007	1.53e-08	-0.0397809
11	66041079	rs524859	A	G	-	0.006	1.48e-12	-0.0439519
2	208042581	rs55772859	A	C	-	0.006	4.82e-11	0.0421012
5	135653737	rs55972276	A	C	-	0.009	4.19e-17	0.0732505
2	44262449	rs56097173	T	C	-	0.006	2.69e-10	0.0401818
11	72348039	rs56133505	A	G	-	0.006	5.59e-12	0.0411419
11	66401373	rs566673	T	G	-	0.006	1.18e-10	-0.0387408
1	173878862	rs5877	T	C	-	0.006	1.23e-08	0.0363319
20	47774512	rs6019663	T	C	-	0.007	6.47e-10	0.0401818
18	52906830	rs60565673	T	G	-	0.006	1.59e-12	-0.0429075
20	31163914	rs6119267	C	G	-	0.006	2.32e-20	-0.05975
1	73957815	rs61765555	T	C	-	0.007	4e-11	-0.0449974
12	66367726	rs61921611	T	C	-	0.006	7.84e-12	-0.0439519
17	2400876	rs62068188	T	C	-	0.008	1.18e-09	0.0487902
2	73853830	rs62149809	A	G	-	0.025	5.71e-09	0.147558
2	114082175	rs62158170	A	G	-	0.007	1.2e-19	0.0657877
2	239222376	rs62194948	C	G	-	0.007	4.64e-09	0.0392207
2	210380152	rs62213452	T	G	-	0.007	2.39e-08	0.0372958
3	117642005	rs62264767	A	C	-	0.008	1.63e-14	0.064851
4	22050165	rs62301574	C	G	-	0.007	1.37e-08	-0.0418642
1	201765094	rs623025	T	C	-	0.007	3.16e-08	-0.0377019
5	165460085	rs62383308	A	G	-	0.011	3.98e-08	-0.05975
6	140324582	rs62429521	A	C	-	0.008	1.78e-09	0.0506931
23	21494390	rs62590551	A	G	-	0.01	4.61e-09	0.0544882
6	34828553	rs6457796	T	C	-	0.007	1.12e-08	-0.0387408
7	88310899	rs6465151	T	C	-	0.009	1.9e-09	0.0563803
11	121534938	rs647905	T	C	-	0.006	2.87e-08	0.0334348
19	30710785	rs6510033	A	G	-	0.007	4.66e-08	-0.036664
2	60521311	rs6545798	A	T	-	0.006	1.19e-11	-0.040822
13	60532796	rs6562066	T	C	-	0.006	1.38e-10	0.0392207
11	99126016	rs6589988	A	G	-	0.006	4.7e-09	-0.0377019
9	133786652	rs6597649	T	C	-	0.006	3.05e-08	0.0334348
5	179511043	rs6601080	A	G	-	0.006	2.21e-08	0.0353671
12	109982578	rs6606731	A	T	-	0.008	1.51e-08	0.0430595
16	19904344	rs66674044	A	T	-	0.009	2.18e-12	-0.05975
11	83277325	rs667730	T	C	-	0.006	2.26e-08	0.0334348
1	107190062	rs6702604	A	G	-	0.006	1.3e-09	-0.036664
7	108625185	rs670501	T	C	-	0.007	7.4e-13	0.0525924
8	60914783	rs671985	A	G	-	0.006	2.79e-10	-0.0377019
2	42813247	rs6734957	T	G	-	0.007	1.82e-09	-0.0418642
16	20006745	rs67501351	C	G	-	0.007	5.36e-11	0.0449734
2	147480394	rs6756610	C	G	-	0.006	1.14e-09	0.0372958
3	10581380	rs6808140	T	C	-	0.006	5.35e-11	0.0392207
5	141254063	rs6888135	A	C	-	0.006	1.21e-10	0.0382587
3	173112907	rs694786	T	C	-	0.006	1.97e-13	-0.0439519
7	132672192	rs6967168	T	G	-	0.007	1.39e-10	-0.0439519
7	102008352	rs6973090	A	G	-	0.007	4.31e-08	-0.0377019
7	1966841	rs6978112	T	C	-	0.006	2.11e-08	0.0344014
1	74878253	rs699844	A	G	-	0.011	4.11e-08	0.0601539
5	80296487	rs701394	A	G	-	0.006	6.83e-09	-0.0356272
9	134886837	rs7040224	A	G	-	0.006	4.24e-09	0.0372958
9	81739348	rs7044885	C	G	-	0.006	5.67e-12	-0.040822
15	57215867	rs715338	A	G	-	0.006	7.85e-12	0.0411419
5	106918329	rs71575448	A	G	-	0.009	3.38e-09	0.0506931
15	66709386	rs7168238	C	G	-	0.011	1.8e-08	0.0639133
17	43157709	rs7214267	A	G	-	0.006	5.09e-13	-0.0439519
4	90820809	rs72657797	T	C	-	0.008	1.52e-12	-0.0555127
9	139109080	rs72773790	T	C	-	0.006	3.71e-09	0.0372958
6	124292594	rs728017	A	G	-	0.006	9.51e-09	-0.0345914
2	104412924	rs72820274	A	G	-	0.006	1.28e-08	0.0344014
11	45415577	rs72899452	T	C	-	0.012	1e-09	0.0741794
3	49863483	rs73079014	T	C	-	0.009	3.65e-08	-0.0491902
3	117602144	rs73163783	T	C	-	0.007	1.39e-08	-0.0377019
7	3520024	rs73671843	A	G	-	0.009	5.49e-10	-0.0555127
15	99183876	rs7402939	T	C	-	0.006	5.19e-09	-0.0356272
20	50985290	rs742760	A	T	-	0.008	2.48e-08	0.0430595
3	48941551	rs7432782	T	C	-	0.014	7.42e-09	-0.0833816
10	77771194	rs7475916	C	G	-	0.006	6.7e-09	-0.036664
12	84336911	rs7486418	T	G	-	0.006	6.84e-11	0.0411419
2	67134426	rs75452188	A	G	-	0.009	1.58e-08	0.0516432
2	66972843	rs7566062	T	C	-	0.007	1.37e-16	0.0592119
2	176473295	rs7571486	A	G	-	0.007	1.4e-08	-0.0387408
7	106844694	rs75932578	T	C	-	0.007	4.15e-08	-0.0397809
2	239231477	rs7599697	T	C	-	0.006	5e-09	-0.036664
20	62670427	rs76145129	T	G	-	0.009	2.73e-08	-0.0502412
3	18718055	rs7615602	C	G	-	0.007	2.59e-09	-0.0397809
3	44062561	rs7625896	A	G	-	0.006	5.28e-09	0.0363319
9	140265782	rs77641763	T	C	-	0.009	6.53e-15	0.07139
2	67022234	rs78206187	A	G	-	0.013	2.96e-13	-0.0943107
13	53969796	rs79204944	A	G	-	0.014	4.24e-08	0.0788112
11	72340686	rs79693059	C	G	-	0.011	1.61e-11	-0.0725707
13	54721699	rs7992992	A	G	-	0.009	1.15e-08	0.0506931
17	61024696	rs8076183	T	C	-	0.006	2.75e-10	-0.0377019
5	107209814	rs8180457	T	C	-	0.008	1.12e-11	-0.0555127
7	114047542	rs8180817	C	G	-	0.006	1.83e-16	-0.0491902
13	53613990	rs8181889	A	G	-	0.006	8.9e-10	-0.0377019
2	2850540	rs823247	T	C	-	0.006	5.25e-10	-0.036664
16	12323509	rs830716	C	G	-	0.007	8.68e-12	0.0449734
8	35190619	rs871994	A	C	-	0.006	5.5e-09	0.0353671
8	30849450	rs874168	T	C	-	0.006	7.95e-09	0.0344014
19	56134038	rs908668	T	C	-	0.007	1.41e-11	0.0497421
20	45841052	rs910187	A	G	-	0.006	1.63e-08	-0.0345914
13	53978628	rs9316619	T	C	-	0.008	5.5e-09	0.0459289
6	101212001	rs9373590	A	T	-	0.006	2.18e-11	0.0401818
6	38452503	rs9394502	T	C	-	0.006	7.76e-18	-0.0544562
7	3323848	rs940780	T	C	-	0.006	8.5e-10	0.0382587
6	33455574	rs9469434	C	G	-	0.007	4.41e-08	-0.0356272
13	53991125	rs9527083	A	G	-	0.006	1.61e-32	-0.0758017
13	66947124	rs9540729	A	T	-	0.006	1.4e-09	0.0363319
13	61720066	rs9563886	T	C	-	0.006	3.08e-08	-0.0335568
2	66817402	rs984306	T	C	-	0.007	7.94e-10	-0.0429075
17	50259142	rs9889282	A	C	-	0.006	4.7e-12	-0.0418642
16	56128782	rs9931543	T	C	-	0.007	1.11e-12	0.0478373
18	56824041	rs9964420	A	C	-	0.007	4.54e-08	0.0353671

## Sheet: Table S21
Table S21. Genome-wide association signals for daytime napping in participants of European ancestry from UK Biobank (n =452,633)
CHR	BP	SNP	A1	A2	N	SE	P	BETA
12	117942076	rs11615756	T	C	-	0.00123883	1.4e-49	0.0182673
17	43686419	rs385199	A	C	-	0.0014497	7.5e-47	0.0209131
1	62579891	rs12140153	G	T	-	0.0021	2.4e-31	0.0247
6	55142337	rs2653349	A	G	-	0.00147827	3.4e-29	0.0165942
18	44788274	rs9965170	G	A	-	0.00122874	7.8e-29	0.0136374
1	201860626	rs2250377	A	G	-	0.00127975	1.4e-24	0.0131561
5	103947968	rs2431108	C	T	-	0.00129028	7.7e-24	0.0129827
9	81727018	rs13284688	C	T	-	0.00149894	1.7e-23	0.0150717
6	124920871	rs614987	C	A	-	0.00124925	7.5e-19	0.0110217
5	146693062	rs10875622	A	G	-	0.0012291	1.3e-17	0.0104621
2	236801226	rs796858289	GA	G	-	0.0012423	5e-17	0.0104858
6	37699156	rs6919087	T	G	-	0.0013114	1e-16	0.0107806
11	61565908	rs174541	C	T	-	0.00126293	4.4e-15	0.00988214
5	102295504	rs2195272	T	G	-	0.00129125	6.7e-15	0.0101237
18	36105007	rs2861805	A	G	-	0.00122068	2e-14	0.0093112
2	23611438	rs13033444	G	A	-	0.00135018	3.6e-13	0.00974179
10	13868855	rs11258652	C	A	-	0.00142918	3.7e-13	0.0104004
16	56129244	rs1592544	C	T	-	0.00122088	8.5e-13	0.0086934
17	35595368	rs12451365	C	T	-	0.00150388	1.5e-12	0.010628
1	174864554	rs542011541	CT	C	-	0.00144419	3.1e-12	0.0101192
6	84328832	rs749865489	CA	C	-	0.00123023	3.8e-12	0.00850382
14	29721044	rs10149986	G	T	-	0.00156608	4.4e-12	0.0109384
1	33342304	rs2786547	C	T	-	0.00158775	1e-11	0.0107673
2	59478517	rs11125776	T	G	-	0.00172495	1.5e-11	0.0116502
2	52934600	rs350785	T	C	-	0.00190975	1.5e-11	0.0126479
13	107820389	rs2769916	A	G	-	0.00131344	1.7e-11	0.00875328
3	84665393	rs1601440	C	T	-	0.00135575	1.9e-11	0.00912653
15	83235408	rs17158413	A	G	-	0.00142955	4.4e-11	0.00925014
12	38616581	rs35011311	G	T	-	0.00138249	4.4e-11	0.009082
17	79084367	rs3935190	A	G	-	0.00122354	5.4e-11	0.00801432
18	23084118	rs962247	G	A	-	0.00122493	5.7e-11	0.00796355
12	108334477	rs60222088	C	A	-	0.00172293	6.4e-11	0.0112358
4	85408000	rs13150944	G	A	-	0.0013218	6.8e-11	0.00860076
9	86367994	rs141957346	AT	A	-	0.0012	7.1e-11	0.0081
1	171516863	rs35039375	G	A	-	0.00210973	8.7e-11	0.0136431
6	38470087	rs4236060	T	C	-	0.00137545	8.8e-11	0.00882528
2	164574344	rs80163246	C	T	-	0.00188438	1.4e-10	0.0119129
10	64552010	rs224111	G	A	-	0.00124912	1.6e-10	0.00798411
3	183995341	rs1001817	C	T	-	0.00121418	1.7e-10	0.00775426
11	28866669	rs10835420	T	A	-	0.00140206	1.7e-10	0.00889802
14	79602542	rs2370926	T	C	-	0.00126359	1.7e-10	0.00813213
21	47397586	rs1883048	C	T	-	0.00122313	1.8e-10	0.00787143
5	62760828	rs12657723	T	C	-	0.00129849	2e-10	0.00818319
5	87712831	rs6452787	A	G	-	0.0012169	2e-10	0.00772931
5	112030173	rs2099810	A	G	-	0.00121447	2.8e-10	0.00769192
14	29218473	rs4983329	A	C	-	0.0012207	3.1e-10	0.00767251
2	58905715	rs17049683	G	A	-	0.00129066	4.1e-10	0.00795171
4	79550425	rs9998136	G	C	-	0.00140269	4.4e-10	0.00881596
16	10134637	rs60920123	G	A	-	0.00122697	4.5e-10	0.00763778
1	96928273	rs1931175	G	C	-	0.00124756	4.6e-10	0.00776325
8	106108303	rs285815	T	A	-	0.00121983	5.8e-10	0.00753009
11	92769748	rs271057	C	T	-	0.00140414	6.5e-10	0.00866783
2	49413860	rs13023587	C	G	-	0.0012	6.5e-10	0.0074
8	28191306	rs351776	C	A	-	0.00122072	8.4e-10	0.00755367
7	99188589	rs10257273	A	T	-	0.00170413	8.9e-10	0.0107366
6	100079774	rs9389556	G	C	-	0.00138285	9.7e-10	0.00841517
7	106931292	rs113960908	GGT	G	-	0.00145069	1e-09	0.00891319
9	73504992	rs1415218	T	C	-	0.00135243	1.2e-09	0.00820697
12	13493906	rs2417268	T	A	-	0.00123523	1.2e-09	0.00752263
6	36224315	rs34262487	C	A	-	0.00235463	1.2e-09	0.0145107
9	108846445	rs971415	A	G	-	0.00185108	1.2e-09	0.0110652
3	19377311	rs77154532	A	G	-	0.0012705	1.4e-09	0.00769324
1	8503379	rs301817	A	C	-	0.0012	1.6e-09	0.0073
6	28199764	rs11967137	A	G	-	0.00153285	1.7e-09	0.00927928
20	39832628	rs17265513	C	T	-	0.00151965	2e-09	0.00913188
4	170228549	rs4692709	C	T	-	0.00122517	2.4e-09	0.00723975
6	57698806	rs113493369	C	CA	-	0.00122966	2.8e-09	0.00734219
2	58171287	rs1518394	G	A	-	0.00123975	2.8e-09	0.00735351
16	69403012	rs528301822	T	A	-	0.00134223	2.8e-09	0.00803435
9	20962282	rs10811438	G	C	-	0.0012428	3.2e-09	0.00721671
1	98589715	rs1843815	T	A	-	0.00121793	3.3e-09	0.00727388
2	44557919	rs9309116	T	C	-	0.00127277	3.9e-09	0.00737914
3	82774831	rs9883093	G	T	-	0.00125779	4.5e-09	0.007341
16	23837048	rs9939355	C	T	-	0.00122438	4.5e-09	0.00726404
20	45841052	rs910187	G	A	-	0.00125594	4.9e-09	0.00731754
9	131840856	rs12346996	T	C	-	0.00136459	5e-09	0.00796106
15	63793936	rs11071755	G	A	-	0.00122819	5.2e-09	0.00711401
1	162876200	rs12031519	A	G	-	0.00194275	5.5e-09	0.0112838
1	32091779	rs6663012	T	G	-	0.00124718	5.5e-09	0.00720531
5	106861892	rs388016	A	G	-	0.00128736	6.1e-09	0.00738134
5	89597733	rs2943023	C	T	-	0.00123055	7.4e-09	0.00710422
6	114638966	rs35127490	CG	C	-	0.00122501	8.3e-09	0.00703876
2	162573586	rs62189006	A	G	-	0.0020982	8.3e-09	0.0120943
6	170621249	rs9460110	C	T	-	0.00125751	8.4e-09	0.00735568
16	28350059	rs3986805	G	A	-	0.00123765	8.7e-09	0.00719435
6	62182204	rs2143792	G	A	-	0.00123401	9.1e-09	0.00713406
15	93510243	rs10152428	C	G	-	0.00136996	1.1e-08	0.00780688
11	101479583	rs11224896	T	C	-	0.00193872	1.1e-08	0.0111605
2	208941004	rs7422655	C	T	-	0.00137827	1.1e-08	0.00783348
2	169092428	rs35144585	T	A	-	0.00182249	1.2e-08	0.0103105
5	143769614	rs10875606	C	A	-	0.0013077	1.3e-08	0.00737707
2	25337155	rs56180058	C	T	-	0.00165866	1.3e-08	0.00942616
5	106311039	rs4357022	G	T	-	0.00121553	1.4e-08	0.00682396
9	120555845	rs4604518	G	A	-	0.00122091	1.4e-08	0.00691205
2	206831860	rs3732085	C	A	-	0.00126622	1.5e-08	0.00720767
8	142213997	rs7814873	C	T	-	0.00126385	1.5e-08	0.00720972
8	1175131	rs13263535	G	T	-	0.00121641	1.6e-08	0.00687135
21	40505569	rs2836909	G	A	-	0.00131199	1.6e-08	0.0074744
3	62459819	rs76824303	A	C	-	0.00207749	1.7e-08	0.0117977
17	64308310	rs112520848	C	G	-	0.00125191	1.8e-08	0.00702449
3	138115770	rs253666	A	G	-	0.0014309	1.8e-08	0.0081271
9	37441650	rs17502738	T	C	-	0.00153004	2e-08	0.00870459
2	151501545	rs12614085	C	T	-	0.0022	2e-08	0.0123
20	62194103	rs3810484	A	G	-	0.001222	2.2e-08	0.00684147
8	67381858	rs2059639	C	T	-	0.0012172	2.4e-08	0.0066823
9	34081331	rs62560863	T	C	-	0.0020241	2.5e-08	0.0113172
1	34998659	rs11383197	AG	A	-	0.00129454	2.7e-08	0.00719036
6	79539632	rs10639111	TGAGA	T	-	0.0015	2.9e-08	0.0081
5	100809375	rs189489	C	G	-	0.00148659	3e-08	0.00831195
3	133032892	rs2699869	A	C	-	0.00121774	3.1e-08	0.00678084
3	44385814	rs936944	G	A	-	0.00164374	3.2e-08	0.00913528
1	95783037	rs2893323	A	G	-	0.00126675	3.3e-08	0.0069416
7	31330785	rs35851551	A	G	-	0.00202654	3.5e-08	0.011194
6	51829890	rs927184	A	T	-	0.0013	3.5e-08	0.0072
12	34855113	rs11502903	A	G	-	0.00137455	3.6e-08	0.00758301
3	85388164	rs3943782	G	A	-	0.00126436	3.6e-08	0.00699622
18	31610848	rs34728579	C	T	-	0.00152087	3.7e-08	0.00839996
15	83752159	rs2084839	G	T	-	0.00123268	3.8e-08	0.00670051
5	159042652	rs73817091	T	C	-	0.00302224	3.8e-08	0.0165127
18	25569743	rs1941182	A	C	-	0.00124346	4.1e-08	0.00679457
22	37096573	rs2284015	G	C	-	0.00138662	4.1e-08	0.00771167
6	155129280	rs140506252	A	T	-	0.0040886	4.3e-08	0.0227261
4	164216739	rs4356873	C	T	-	0.00142205	4.5e-08	0.00775689

## Sheet: Table S22
Table S22. Genome-wide association signals for snoring in participants of European ancestry from UK Biobank (n =452,633)
CHR	BP	SNP	A1	A2	N	SE	P	BETA
13	51340315	rs592333	A	G	-	0.0010512	1e-17	-0.00905794
12	65791463	rs10878269	C	T	-	0.00108623	2.3e-16	-0.00885643
2	156996626	rs61597598	G	A	-	0.0015292	5.1e-15	-0.0118947
5	75003678	rs2307111	T	C	-	0.00106982	4.8e-13	0.00766743
14	99742187	rs2664299	T	C	-	0.00106064	1.1e-12	0.00750294
8	71474355	rs13251292	A	G	-	0.00106717	4.3e-12	-0.00737472
17	43758898	rs57222984	A	G	-	0.00122014	5.4e-12	-0.00843452
10	9063776	rs725861	A	G	-	0.00133779	1e-11	-0.00908198
1	96878072	rs12119849	G	A	-	0.00186046	4.1e-11	-0.0122562
16	53799278	rs796856741	G	GT	-	0.00105918	4.7e-11	-0.00696108
13	40745860	rs12429765	A	G	-	0.0010508	6.2e-11	0.00679952
4	25408838	rs34811474	G	A	-	0.00123692	1.3e-10	0.00799627
8	78215352	rs7829639	A	G	-	0.00115501	1.4e-10	-0.00741278
17	67930772	rs180107	A	T	-	0.00105996	2.1e-10	-0.0067992
17	46269542	rs11409890	T	TA	-	0.00106125	2.2e-10	0.00666388
17	1985843	rs8069947	C	T	-	0.00105133	2.8e-10	0.00660598
3	77599166	rs74936745	AC	A	-	0.0010503	4e-10	0.00649012
11	88861590	rs11018488	A	T	-	0.00109873	5.3e-10	0.00678037
19	32183171	rs8108822	C	T	-	0.00178271	6.2e-10	0.0108729
5	134452597	rs4976269	G	A	-	0.00111414	8.6e-10	0.00684392
11	27694241	rs2049045	G	C	-	0.00134145	8.8e-10	0.00834105
16	31109287	rs59502288	G	GTCATCCA	-	0.00109415	9.1e-10	-0.00672921
17	7439739	rs9900496	T	C	-	0.0011057	1.8e-09	-0.00661186
7	127382155	rs17151229	G	C	-	0.00110239	1.9e-09	-0.0065399
12	57088077	12:57088077_CA_C	CA	C	-	0.0011479	3e-09	0.00680734
1	50819256	1:50819256_CA_C	CA	C	-	0.00106313	3.5e-09	0.00628713
20	6635266	rs6054427	G	A	-	0.00108007	4e-09	-0.00631646
3	94027330	rs202110996	A	ATT	-	0.00108156	4.6e-09	0.00623046
3	90049321	rs145367119	C	T	-	0.00107214	1.2e-08	0.00604003
6	100827834	rs17060460	A	G	-	0.00124704	1.4e-08	-0.00709136
17	54776955	rs227727	A	T	-	0.00104952	1.4e-08	-0.0059724
6	73738661	rs947612	G	A	-	0.00121018	1.5e-08	0.0067289
5	122699198	rs34732995	C	CTA	-	0.00104786	1.7e-08	0.00582338
1	39698437	rs80093081	T	G	-	0.00112958	1.8e-08	0.00632075
6	84307328	rs2207944	T	C	-	0.00106471	2e-08	-0.00594528
20	55347828	rs6099273	C	T	-	0.00120584	2.6e-08	-0.00668196
2	103892497	rs773118143	ACTCTGTAT	A	-	0.0011885	2.9e-08	-0.00649462
1	87773720	1:87773720_CT_C	CT	C	-	0.00109667	3e-08	0.00610269
18	60960310	rs4987719	C	T	-	0.00290619	3.5e-08	-0.0162248
9	97475396	rs4744369	T	A	-	0.00106803	4e-08	-0.00582525
13	111566412	rs9583546	G	C	-	0.00108049	4e-08	-0.00586789
